# Supplementary material for: Human-Based New Approach Methodologies in Developmental Toxicity Testing: A Step Ahead from the State of the Art with a Feto–Placental Organ-on-Chip Platform
Source: Int J Environ Res Public Health. 2022 Nov 28;19(23):15828. doi: 10.3390/ijerph192315828 (PMC9737555; doi:10.3390/ijerph192315828)
Supplement: Supplementary file 1 [file ijerph-19-15828-s001.zip]

Archive with 1 entries (1 files):
- ijerph-2019635-supplementary.pdf
